# Supplementary material for: Human–Chelonian Bond in Italy: An Exploratory Study of Pet Turtle and Tortoise Ownership
Source: Vet Sci. 2025 Aug 18;12(8):773. doi: 10.3390/vetsci12080773 (PMC12390726; doi:10.3390/vetsci12080773)
Supplement: Supplementary file 1 [file vetsci-12-00773-s001.zip]

Archive with 1 entries (1 files):
- vetsci-3745158-supplementary.pdf
